# Supplementary material for: Pepper growth promotion and biocontrol against Xanthomonas euvesicatoria by Bacillus cereus and Bacillus thuringiensis formulations
Source: PeerJ. 2023 Jan 24;11:e14633. doi: 10.7717/peerj.14633 (PMC9881471; doi:10.7717/peerj.14633)
Supplement: Supplemental Information 1 [file peerj-11-14633-s001.xlsx]

## Sheet: Table 2 and 3.
Treatment	Rep	LA (cm2 plant-1)	NL (plant-1)	PH(cm)	DS (mm)	RL (cm)	RDW (g)	SDW (g)	LDW (g)	DQI
B. cereus CBC08	1	37.9681	9	19	1.88	8	0.06	0.16	0.1	0.0221611
B. cereus CBC08	1	40.9287	10	17	1.82	8	0.05	0.2	0.13	0.0238384
B. cereus CBC08	2	41.9156	10	18	2.07	7	0.08	0.28	0.16	0.0366309
B. cereus CBC08	2	44.6684	10	18.5	2	9.5	0.1	0.28	0.18	0.0404332
B. cereus CBC08	3	45.8111	11	15.5	2.09	9.5	0.06	0.28	0.19	0.034755
B. cereus CBC08	3	48.6678	10	16	2.47	9	0.1	0.26	0.15	0.0482145
B. cereus CBC08	4	49.1872	9	20	2.06	8.5	0.05	0.27	0.19	0.0269717
B. cereus CBC08	4	56.6665	11	17	2.29	10	0.1	0.35	0.24	0.0517879
B. cereus CBC08	5	62.9513	11	16.5	2.43	7.5	0.11	0.38	0.24	0.0587455
B. cereus CBC08	5	64.7692	10	18	2.4	13	0.13	0.37	0.22	0.0598083
B. cereus CBC26	1	38.3317	10	15.5	1.94	7.3	0.05	0.24	0.14	0.0275823
B. cereus CBC26	1	40.5132	8	14.5	2.36	7	0.05	0.21	0.13	0.0301296
B. cereus CBC26	2	52.1997	9	14.5	2.39	7	0.05	0.28	0.18	0.0334055
B. cereus CBC26	2	54.2254	11	18	2.29	6.6	0.09	0.35	0.21	0.0461566
B. cereus CBC26	3	54.2773	11	19	2.55	6	0.07	0.28	0.19	0.0381214
B. cereus CBC26	3	54.4331	9	19	2.25	8.5	0.07	0.32	0.2	0.03717
B. cereus CBC26	4	59.6271	11	18	2.16	6.7	0.07	0.35	0.23	0.0391117
B. cereus CBC26	4	62.9513	11	18	2.6	6.5	0.1	0.35	0.2	0.052322
B. cereus CBC26	5	65.7041	11	20	2.32	10	0.08	0.34	0.22	0.0409713
B. cereus CBC26	5	67.9375	11	17.5	2.3	8	0.1	0.36	0.25	0.0517919
Control	1	27.684	8	12.5	1.63	8	0.03	0.15	0.09	0.0172318
Control	1	29.1383	9	12.5	1.85	9	0.04	0.13	0.08	0.0208216
Control	2	29.45	9	12	1.49	6.5	0.03	0.12	0.08	0.0156246
Control	2	31.2679	9	14	1.86	8	0.05	0.16	0.1	0.0243579
Control	3	32.6703	8	13	1.96	10	0.05	0.12	0.1	0.0244728
Control	3	33.1377	9	15	1.66	7.5	0.05	0.22	0.13	0.0249437
Control	4	33.2416	9	14	1.76	6.5	0.06	0.19	0.14	0.0289865
Control	4	35.1634	9	11	2.05	7.5	0.04	0.17	0.11	0.0258777
Control	5	45.0839	8	15.5	1.86	7	0.05	0.19	0.13	0.0251131
Control	5	45.2917	11	15	2.03	8	0.08	0.29	0.18	0.0414651
B. cereus CBC05-4	1	27.2166	9	14.5	1.81	7.2	0.04	0.14	0.08	0.0192435
B. cereus CBC05-4	1	31.6834	10	15	1.92	6.7	0.04	0.16	0.11	0.0212876
B. cereus CBC05-4	2	32.3586	8	15	2.1	7	0.01	0.15	0.09	0.00802752
B. cereus CBC05-4	2	32.7222	8	14.5	2.59	7.7	0.04	0.17	0.08	0.0244758
B. cereus CBC05-4	3	32.8261	8	15	1.95	8	0.02	0.15	0.04	0.0122148
B. cereus CBC05-4	3	34.6959	8	12	2.11	9	0.03	0.13	0.07	0.0186176
B. cereus CBC05-4	4	39.9938	9	13.5	2.36	8.4	0.03	0.14	0.1	0.0196788
B. cereus CBC05-4	4	47.1615	8	15	2.53	7.5	0.06	0.25	0.14	0.0362061
B. cereus CBC05-4	5	47.2654	11	15.5	2.36	8	0.06	0.28	0.16	0.0359683
B. cereus CBC05-4	5	51.7842	10	16.5	2.24	8.5	0.09	0.34	0.2	0.0471343
B. cereus CBC07-3	1	25.5025	8	11.5	1.76	7	0.01	0.09	0.06	0.00743008
B. cereus CBC07-3	1	26.0739	7	15.5	2.1	6.4	0.01	0.07	0.04	0.0065285
B. cereus CBC07-3	2	28.7228	8	10	2.04	10.1	0.03	0.1	0.07	0.0189239
B. cereus CBC07-3	2	30.1771	7	9	1.66	8.4	0.05	0.13	0.1	0.0279394
B. cereus CBC07-3	3	36.0464	9	11	2.22	6.7	0.02	0.14	0.09	0.015193
B. cereus CBC07-3	3	42.1233	9	11.5	2.23	9.4	0.02	0.12	0.09	0.01469
B. cereus CBC07-3	4	44.2009	8	16.5	2.23	9	0.04	0.17	0.12	0.022527
B. cereus CBC07-3	4	47.4732	10	17	2.56	8.4	0.04	0.16	0.1	0.02283
B. cereus CBC07-3	5	56.6146	10	14	2.68	7.1	0.04	0.26	0.2	0.0298974
B. cereus CBC07-3	5	63.3149	9	11	2.8	9.5	0.05	0.24	0.17	0.037927
B. subtillis QST 713 (Serenade)	1	31.164	10	16.5	3.18	7.5	0.06	0.3	0.17	0.0407003
B. subtillis QST 713 (Serenade)	1	33.2416	10	14.5	2.38	8.1	0.03	0.09	0.05	0.0158006
B. subtillis QST 713 (Serenade)	2	36.6696	8	17.5	2.61	11.4	0.07	0.2	0.13	0.0350285
B. subtillis QST 713 (Serenade)	2	36.9813	7	20.5	1.93	8.4	0.05	0.16	0.09	0.019204
B. subtillis QST 713 (Serenade)	3	37.7084	7	19.5	2.37	7.8	0.04	0.14	0.09	0.0193163
B. subtillis QST 713 (Serenade)	3	40.5132	9	18	2.25	9.9	0.04	0.16	0.07	0.0196364
B. subtillis QST 713 (Serenade)	4	44.3048	9	15	2.89	7.21	0.03	0.21	0.14	0.0225426
B. subtillis QST 713 (Serenade)	4	46.4344	8	15.5	2.09	9.9	0.08	0.17	0.12	0.0335106
B. subtillis QST 713 (Serenade)	5	49.8105	11	19.5	2.54	6.2	0.05	0.27	0.15	0.029234
B. subtillis QST 713 (Serenade)	5	52.8749	10	16.5	3.03	6.4	0.05	0.23	0.13	0.0324225
B. cereus CBC13	1	37.6046	10	16.5	2.23	6	0.05	0.23	0.11	0.0274665
B. cereus CBC13	1	38.5395	9	21.5	2.53	9	0.03	0.18	0.09	0.0171448
B. cereus CBC13	2	39.7341	10	21.5	1.85	6.4	0.04	0.18	0.11	0.0174866
B. cereus CBC13	2	41.6039	10	19	2.11	9	0.04	0.29	0.17	0.0243846
B. cereus CBC13	3	43.5777	9	16.5	1.93	5.9	0.06	0.22	0.13	0.0285068
B. cereus CBC13	3	48.6678	11	22	2.05	8	0.06	0.31	0.17	0.0288281
B. cereus CBC13	4	50.1221	11	17.5	2.32	6	0.09	0.33	0.21	0.0465181
B. cereus CBC13	4	52.8749	9	17	2.13	7	0.07	0.31	0.2	0.0379906
B. cereus CBC13	5	53.5501	10	20	2.3	6	0.04	0.24	0.14	0.0230824
B. cereus CBC13	5	62.7435	11	20.5	2.08	8	0.06	0.31	0.19	0.0307877
B. cereus CBC15-3	1	33.7091	8	16.5	1.6	7.5	0.07	0.15	0.09	0.0225601
B. cereus CBC15-3	1	33.8649	10	18	2.21	8	0.06	0.27	0.16	0.0320022
B. cereus CBC15-3	2	34.8517	11	16	1.9	6	0.08	0.16	0.13	0.0307155
B. cereus CBC15-3	2	40.3574	8	13	1.97	6	0.07	0.25	0.18	0.0392408
B. cereus CBC15-3	3	40.7729	9	16.5	2.17	8	0.03	0.2	0.15	0.0197194
B. cereus CBC15-3	3	43.0583	8	11.5	2.19	7.5	0.05	0.22	0.12	0.0323621
B. cereus CBC15-3	4	44.8762	9	16	2.13	7.3	0.08	0.32	0.2	0.0428212
B. cereus CBC15-3	4	47.0576	9	17	2.58	7.3	0.08	0.26	0.15	0.0418298
B. cereus CBC15-3	5	54.537	9	13.5	1.82	6.5	0.07	0.29	0.2	0.0388415
B. cereus CBC15-3	5	62.5358	9	18	2.34	7.3	0.06	0.34	0.23	0.0366443
B. cereus CBC19	1	34.5401	9	12.5	2.28	9.4	0.03	0.11	0.07	0.0182888
B. cereus CBC19	1	34.644	9	15	2.98	10	0.06	0.17	0.12	0.0354722
B. cereus CBC19	2	36.5138	9	17.8	2.04	8	0.03	0.08	0.04	0.0117874
B. cereus CBC19	2	37.189	10	13.5	2.35	9	0.04	0.16	0.12	0.0251085
B. cereus CBC19	3	39.8899	10	19	2.31	7	0.05	0.17	0.1	0.0234861
B. cereus CBC19	3	40.4613	12	16.5	1.8	6.5	0.04	0.15	0.1	0.0188108
B. cereus CBC19	4	42.3311	11	16.5	2.28	10	0.05	0.2	0.12	0.0271324
B. cereus CBC19	4	47.4212	11	14.5	2.07	7.1	0.06	0.17	0.11	0.0291308
B. cereus CBC19	5	57.0301	11	14	2.63	7.5	0.05	0.25	0.16	0.0340156
B. cereus CBC19	5	58.2247	13	17.1	2.61	6.5	0.06	0.24	0.16	0.0348
B. cereus CBC02	1	32.9819	9	18	1.11	7	0.05	0.2	0.12	0.0163599
B. cereus CBC02	1	33.761	9	16.5	1.35	6.5	0.03	0.18	0.11	0.0146193
B. cereus CBC02	2	39.838	6	16	1.27	10	0.01	0.08	0.06	0.00563943
B. cereus CBC02	2	40.669	11	17	0.65	8	0.06	0.23	0.14	0.0133042
B. cereus CBC02	3	41.0326	8	13	1	7.5	0.06	0.22	0.15	0.0224348
B. cereus CBC02	3	41.8636	9	15.5	1.53	7	0.07	0.26	0.15	0.0300228
B. cereus CBC02	4	42.0195	9	17	0.91	6.5	0.03	0.25	0.13	0.013079
B. cereus CBC02	4	44.6684	9	17	1.09	7	0.05	0.23	0.15	0.0185374
B. cereus CBC02	5	48.4081	11	17	1.3	7.3	0.08	0.33	0.19	0.0306483
B. cereus CBC02	5	49.2911	12	17.5	0.96	7	0.06	0.26	0.16	0.0190256
B. cereus CBC21-2	1	30.5407	8	16	1.85	10	0.01	0.13	0.07	0.00733019
B. cereus CBC21-2	1	31.164	8	16	2.06	7	0.05	0.19	0.12	0.0257751
B. cereus CBC21-2	2	40.0457	9	15	1.97	8.5	0.05	0.18	0.14	0.0264018
B. cereus CBC21-2	2	41.552	9	16.5	2.04	7	0.07	0.23	0.14	0.0328998
B. cereus CBC21-2	3	43.7335	10	13	2.1	7.5	0.1	0.21	0.15	0.0469844
B. cereus CBC21-2	3	46.1227	10	18	2.2	7	0.06	0.24	0.14	0.0303132
B. cereus CBC21-2	4	49.2911	9	16.5	2.08	7	0.05	0.25	0.13	0.0276835
B. cereus CBC21-2	4	49.343	9	15.6	2.4	9	0.05	0.22	0.12	0.0293233
B. cereus CBC21-2	5	49.4988	11	17	2.11	7	0.05	0.26	0.14	0.0280254
B. cereus CBC21-2	5	53.4982	9	15	2.24	7	0.06	0.28	0.16	0.0356385
B. cereus CBC21-5	1	35.8386	9	14	2	9.5	0.05	0.16	0.1	0.0254098
B. cereus CBC21-5	1	36.3061	8	1.5	1.76	9	0.03	0.1	0.13	0.0305202
B. cereus CBC21-5	2	40.3574	9	12.5	1.82	7	0.03	0.17	0.1	0.0189058
B. cereus CBC21-5	2	41.3962	9	13.5	2.03	8	0.03	0.18	0.11	0.0196116
B. cereus CBC21-5	3	43.1102	10	13.5	1.86	10	0.04	0.19	0.12	0.0233208
B. cereus CBC21-5	3	43.4738	9	16	2.35	8	0.06	0.27	0.18	0.0356431
B. cereus CBC21-5	4	47.1615	13	14	2.28	7.5	0.05	0.29	0.16	0.0330243
B. cereus CBC21-5	4	48.3042	11	14	2.63	7	0.05	0.3	0.18	0.0355152
B. cereus CBC21-5	5	48.6678	9	13.5	1.96	10	0.02	0.24	0.15	0.0155375
B. cereus CBC21-5	5	54.3292	10	13	2.55	11	0.05	0.32	0.2	0.0367788
B. cereus CBC24-3	1	22.6458	8	13	0.82	7	0.04	0.1	0.08	0.0108089
B. cereus CBC24-3	1	23.5808	7	14	0.73	9	0.03	0.1	0.07	0.00804999
B. cereus CBC24-3	2	31.7873	8	14	0.85	8.5	0.02	0.13	0.09	0.00873662
B. cereus CBC24-3	2	33.1897	8	15	0.91	8.5	0.05	0.17	0.12	0.0152579
B. cereus CBC24-3	3	36.6177	9	14	1.08	7	0.04	0.17	0.11	0.0160297
B. cereus CBC24-3	3	45.5514	9	16	1.28	9	0.05	0.23	0.12	0.0205128
B. cereus CBC24-3	4	57.4976	10	13.5	1.62	8	0.07	0.34	0.21	0.0382941
B. cereus CBC24-3	4	57.965	11	16	1.29	5.5	0.07	0.31	0.19	0.029162
B. cereus CBC24-3	5	59.0558	10	16.5	1.38	11	0.06	0.29	0.2	0.0273317
B. cereus CBC24-3	5	61.6008	9	15	1.44	9	0.07	0.32	0.21	0.0333554
B. cereus CBT24	1	29.5019	8	17.5	2.48	11	0.04	0.11	0.07	0.019037
B. cereus CBT24	1	30.0213	9	14.5	1.53	7.5	0.03	0.13	0.08	0.0145656
B. cereus CBT24	2	36.6696	9	12.5	2.16	8.5	0.03	0.12	0.1	0.0190543
B. cereus CBT24	2	38.8511	9	14.5	1.8	7	0.04	0.15	0.09	0.0199209
B. cereus CBT24	3	42.0195	10	16.5	1.9	8	0.06	0.21	0.14	0.0282417
B. cereus CBT24	3	45.2917	9	17.5	1.82	7.5	0.03	0.14	0.08	0.0147504
B. cereus CBT24	4	47.4212	10	16	2.39	7	0.07	0.21	0.13	0.0354926
B. cereus CBT24	4	48.3042	9	16.5	2.25	7	0.05	0.26	0.14	0.0293478
B. cereus CBT24	5	48.6158	10	17.5	2.37	7	0.07	0.24	0.16	0.0358827
B. cereus CBT24	5	52.9788	12	14.5	2.43	7.5	0.08	0.27	0.17	0.0453472
B. cereus CBC25	1	34.4882	7	16.5	1.81	8.2	0.04	0.12	0.1	0.0177887
B. cereus CBC25	1	38.6434	8	15.5	2.33	7.2	0.03	0.17	0.12	0.019609
B. cereus CBC25	2	41.2404	9	16.5	2.22	10.6	0.05	0.15	0.1	0.0241304
B. cereus CBC25	2	44.0971	10	18	2.1	10.3	0.04	0.17	0.13	0.0211556
B. cereus CBC25	3	47.577	10	19	1.17	8.8	0.07	0.28	0.17	0.0229399
B. cereus CBC25	3	51.8361	10	16	2.22	8.6	0.07	0.27	0.15	0.037101
B. cereus CBC25	4	52.9269	9	14	2.28	8.6	0.09	0.16	0.13	0.0405871
B. cereus CBC25	4	53.4463	11	15.5	2.43	11	0.06	0.21	0.14	0.0335737
B. cereus CBC25	5	62.5358	9	19	1.28	8.9	0.07	0.26	0.19	0.0244449
B. cereus CBC25	5	64.094	11	20.5	2.16	9.1	0.07	0.25	0.18	0.0319824
B. cereus CBC26-1	1	33.3455	9	16	2.78	9	0.06	0.19	0.13	0.034269
B. cereus CBC26-1	1	34.0207	9	18	1.93	7.5	0.04	0.15	0.09	0.0182691
B. cereus CBC26-1	2	36.3061	9	16	1.93	8	0.04	0.23	0.12	0.0228871
B. cereus CBC26-1	2	36.9813	10	16	2.11	7.5	0.06	0.35	0.23	0.0371023
B. cereus CBC26-1	3	38.124	8	16.5	1.66	7	0.04	0.17	0.11	0.0188905
B. cereus CBC26-1	3	42.1233	9	15.5	2.14	8.5	0.05	0.26	0.16	0.0300454
B. cereus CBC26-1	4	42.5908	9	16.5	2.05	7	0.08	0.22	0.13	0.034611
B. cereus CBC26-1	4	45.7072	10	16	2.18	7	0.07	0.25	0.14	0.0356289
B. cereus CBC26-1	5	46.6421	10	17	2.11	7	0.04	0.22	0.12	0.0229512
B. cereus CBC26-1	5	52.5633	11	18	2.12	7	0.11	0.14	0.09	0.0321316
B. cereus CBC28	1	30.3849	8	13.5	1.93	9	0.04	0.1	0.08	0.0191391
B. cereus CBC28	1	35.5789	8	17	2.15	6.5	0.04	0.13	0.09	0.0193929
B. cereus CBC28	2	39.0589	9	14.5	1.98	7	0.05	0.21	0.12	0.0272925
B. cereus CBC28	2	40.4093	9	17.5	1.99	7	0.03	0.16	0.09	0.0163482
B. cereus CBC28	3	43.6296	8	13.5	2.25	6.5	0.03	0.18	0.09	0.02
B. cereus CBC28	3	45.6553	13	16.2	2.18	7	0.06	0.29	0.19	0.0349941
B. cereus CBC28	4	49.343	10	13	2.21	9	0.07	0.23	0.12	0.0385946
B. cereus CBC28	4	51.7322	10	15.2	2.35	9	0.06	0.23	0.13	0.033686
B. cereus CBC28	5	53.2385	9	16	2.25	13	0.06	0.28	0.16	0.0346154
B. cereus CBC28	5	55.6797	10	17	2.66	10	0.08	0.28	0.17	0.0441079
B. cereus CBC29-3	1	39.6822	7	17	1.66	10	0.02	0.12	0.09	0.0110892
B. cereus CBC29-3	1	40.2535	10	17.5	1.98	8	0.07	0.23	0.14	0.0311524
B. cereus CBC29-3	2	43.318	9	16	1.89	7.5	0.05	0.16	0.11	0.0230787
B. cereus CBC29-3	2	47.8367	11	19	2.04	7.5	0.05	0.23	0.14	0.025129
B. cereus CBC29-3	3	48.8755	10	17	2	9	0.06	0.27	0.16	0.0312766
B. cereus CBC29-3	3	49.7066	10	15	1.86	8.5	0.04	0.18	0.12	0.0218446
B. cereus CBC29-3	4	53.3943	8	18.5	2.11	7.5	0.06	0.21	0.15	0.0284403
B. cereus CBC29-3	4	54.1215	11	14	2.3	9.5	0.09	0.27	0.17	0.0482879
B. cereus CBC29-3	5	57.2379	10	20	2.1	8	0.07	0.3	0.18	0.0335756
B. cereus CBC29-3	5	59.9388	11	17.5	2.66	10.5	0.05	0.34	0.19	0.0337623
B. cereus CBC29-4	1	35.3192	11	16	1.96	7	0.06	0.26	0.16	0.0316555
B. cereus CBC29-4	1	41.1884	10	13	2.25	8.3	0.06	0.25	0.16	0.0372687
B. cereus CBC29-4	2	44.5126	9	10	2.2	7	0.05	0.22	0.14	0.0349071
B. cereus CBC29-4	2	45.032	9	18	2.13	12	0.05	0.22	0.13	0.0258888
B. cereus CBC29-4	3	47.1615	11	13	1.91	7	0.03	0.18	0.12	0.0196355
B. cereus CBC29-4	3	54.2773	9	17	2.14	7	0.04	0.24	0.15	0.0243021
B. cereus CBC29-4	4	55.4719	11	19	2.34	7	0.06	0.35	0.24	0.0362057
B. cereus CBC29-4	4	57.134	11	15.5	2.13	7	0.06	0.24	0.16	0.0329899
B. cereus CBC29-4	5	57.4976	10	17	2.07	8.5	0.05	0.28	0.17	0.0290486
B. cereus CBC29-4	5	59.0038	9	20	2.35	6.7	0.08	0.33	0.18	0.0396355
B. cereus CBC05-3	1	27.3204	9	16.5	2.26	6.4	0.02	0.06	0.04	0.0097554
B. cereus CBC05-3	1	29.2422	9	16.5	1.51	7.5	0.09	0.29	0.15	0.0335103
B. cereus CBC05-3	2	39.6302	10	18.5	1.94	7.3	0.05	0.09	0.12	0.0189282
B. cereus CBC05-3	2	40.4093	10	12.5	2.13	8.3	0.02	0.11	0.07	0.0134512
B. cereus CBC05-3	3	41.1365	10	17.5	2.19	6.7	0.05	0.18	0.09	0.0238969
B. cereus CBC05-3	3	41.5001	8	17	2	5.5	0.04	0.13	0.09	0.0185714
B. cereus CBC05-3	4	41.9675	9	19	2.19	7.5	0.04	0.1	0.07	0.0162466
B. cereus CBC05-3	4	46.5382	10	20	1.59	6.9	0.05	0.19	0.13	0.0194956
B. cereus CBC05-3	5	49.3949	12	15.5	2.2	6.5	0.04	0.16	0.1	0.0221477
B. cereus CBC05-3	5	68.1453	12	19	2.59	5.3	0.05	0.25	0.14	0.0290699
B. cereus CBC05-5	1	36.2541	10	16.5	2.14	9	0.08	0.25	0.14	0.0373452
B. cereus CBC05-5	1	37.5007	10	16.5	1.75	9.5	0.01	0.19	0.13	0.00796552
B. cereus CBC05-5	2	40.8768	9	14	2.01	8	0.06	0.24	0.13	0.0327448
B. cereus CBC05-5	2	42.1753	9	16	1.99	9	0.08	0.22	0.16	0.035965
B. cereus CBC05-5	3	43.6815	10	14.5	2.06	7	0.05	0.18	0.12	0.0268429
B. cereus CBC05-5	3	43.9412	10	13.5	1.78	8	0.04	0.18	0.12	0.02254
B. cereus CBC05-5	4	45.2397	10	17	2.46	8.5	0.07	0.41	0.28	0.0453252
B. cereus CBC05-5	4	45.7591	10	14.5	2.1	10.5	0.06	0.27	0.18	0.035405
B. cereus CBC05-5	5	46.0188	9	14.5	2.56	10.5	0.07	0.05	0.16	0.0323174
B. cereus CBC05-5	5	52.4075	9	19	1.99	7	0.04	0.21	0.14	0.0213141
B. cereus CBC07-5	1	36.2022	9	15.5	1.34	8.5	0.03	0.2	0.14	0.0161569
B. cereus CBC07-5	1	37.1371	9	15	1.52	8.5	0.03	0.17	0.11	0.0161444
B. cereus CBC07-5	2	37.6565	9	13.5	1.17	8	0.03	0.2	0.13	0.0159727
B. cereus CBC07-5	2	41.9156	8	14	1.34	7	0.05	0.19	0.12	0.0216245
B. cereus CBC07-5	3	45.2917	10	12	1.25	7.5	0.05	0.18	0.13	0.0227848
B. cereus CBC07-5	3	47.2654	9	15	1.29	8.5	0.04	0.21	0.14	0.0191384
B. cereus CBC07-5	4	52.5113	10	17.5	1.61	7	0.08	0.37	0.24	0.0373083
B. cereus CBC07-5	4	57.4456	9	15.5	1.11	10.5	0.06	0.29	0.19	0.0245857
B. cereus CBC07-5	5	70.8981	9	14.5	1.61	7	0.06	0.32	0.21	0.0330726
B. cereus CBC07-5	5	81.338	10	15.5	2.01	8	0.08	0.43	0.28	0.0476293
B. cereus CBC01	1	38.6953	9	13	1.21	6	0.06	0.2	0.12	0.0236361
B. cereus CBC01	1	40.9287	9	16	0.95	8	0.01	0.2	0.1	0.00661798
B. cereus CBC01	2	42.7466	11	14.5	1.12	8	0.05	0.25	0.15	0.0214834
B. cereus CBC01	2	43.8893	9	14	0.98	7.5	0.06	0.21	0.13	0.0200477
B. cereus CBC01	3	45.6033	9	14.5	0.95	7	0.04	0.2	0.12	0.0154751
B. cereus CBC01	3	47.7848	9	15	0.98	8.5	0.06	0.21	0.12	0.0187445
B. cereus CBC01	4	50.7973	9	15.5	1.08	7	0.05	0.29	0.16	0.0214116
B. cereus CBC01	4	54.7448	10	16.5	1.34	7.5	0.08	0.32	0.2	0.0318921
B. cereus CBC01	5	57.7573	11	16.5	1.32	9.5	0.06	0.35	0.23	0.0288722
B. cereus CBC01	5	58.1209	10	17	1.45	8.5	0.05	0.35	0.2	0.0264036
B. cereus CBC09-4	1	26.2816	9	13	2.01	7.5	0.04	0.16	0.09	0.0228029
B. cereus CBC09-4	1	28.3073	8	14	1.97	7.5	0.02	0.14	0.08	0.0132548
B. cereus CBC09-4	2	31.5276	9	14	1.88	7	0.05	0.17	0.1	0.0249089
B. cereus CBC09-4	2	34.0207	9	16	2.08	7	0.04	0.22	0.13	0.0237193
B. cereus CBC09-4	3	38.2278	11	17	1.82	10	0.07	0.35	0.32	0.0391284
B. cereus CBC09-4	3	40.3054	9	14.5	2.15	8	0.05	0.23	0.13	0.0294029
B. cereus CBC09-4	4	56.6665	11	16	2.44	7.5	0.06	0.34	0.21	0.0387941
B. cereus CBC09-4	4	62.1722	12	17.5	2.44	11	0.09	0.15	0.09	0.0335407

## Sheet: Table. 4.
Treatment	Rep	DS (mm)	PH (cm)	RL (cm)	LDW (g)	SDW (g)	RDW (g)	LA (cm2 plant-1 )
Control	1	1.44	9.2	8.7	0.0317	0.0118	0.0103	28.8288
Control	1	1.3	8.5	10.5	0.021	0.0117	0.0091	15.6576
Control	1	1.07	7.1	12.5	0.0159	0.0063	0.0047	10.9536
Control	1	1.25	8.1	15.5	0.0437	0.0107	0.016	21.5712
Control	1	1.07	7.5	7.3	0.0174	0.0083	0.0062	14.7168
Control	1	1.05	5.2	6.6	0.0144	0.0065	0.0058	10.0464
Control	1	1.09	5.5	11.7	0.0103	0.0055	0.0044	10.416
Control	1	1.01	6	11.2	0.0093	0.0043	0.0041	8.7696
Control	1	1.13	5.4	9.6	0.0214	0.0059	0.0041	5.5776
Control	1	1.04	3.4	8.5	0.0012	0.0107	0.0045	17.0352
Control	2	1.31		10	0.0306	0.0131	0.0083	19.7904
Control	2	1.37	5.3	10.5	0.0584	0.0195	0.0175	34.2048
Control	2	1.11	9.4	8.5	0.0169	0.0055	0.0051	9.072
Control	2	1.36	6.3	7.7	0.0362	0.0116	0.0092	21.5712
Control	2	1.46	8	8.2	0.0359	0.0148	0.0106	22.2768
Control	2	1.16	8.5	8	0.0202	0.0103	0.0048	13.44
Control	2	1.38	8.3	8.2	0.0325	0.0121	0.0085	24.9648
Control	2	1.29	8.7	6.5	0.0273	0.0138	0.007	17.7408
Control	2	1.59	7.5	8	0.0308	0.0156	0.0096	19.152
Control	2	1.13	8.2	14	0.0382	0.0148	0.0082	26.1072
Control	3	1.08	6.5	8	0.0144	0.0082	0.0076	13.944
Control	3	1.35	3.5	9	0.0257	0.0099	0.0094	16.9344
Control	3	1.57	7	8.4	0.0099	0.0055	0.004	9.072
Control	3	1.2	2.1	6.2	0.0207	0.0083	0.0064	16.3968
Control	3	1.04	7.2	6.2	0.0181	0.0073	0.0053	11.424
Control	3	1.45	8.5	7.2	0.009	0.0069	0.0046	14.4816
Control	3	1.12	2.4	9.1	0.0241	0.0099	0.0058	14.0784
Control	3	1.48	5.2	8.3	0.0359	0.0146	0.0072	23.352
Control	3	1.27	7.6	9.5	0.0065	0.0047	0.0037	10.248
Control	3	1.3	6.2	9.2	0.0256	0.0103	0.0093	22.3104
Control	4	1.45	1.6	6.3	0.0189	0.0075	0.0053	13.5072
Control	4	1.4	7.11	7.2	0.0149	0.0091	0.0059	11.5248
Control	4	1.47	8	14.5	0.0321	0.0148	0.098	22.9488
Control	4	1.27	8	7.6	0.0279	0.0142	0.0081	17.9088
Control	4	1.1	5.1	9.5	0.0109	0.0045	0.0043	9.408
Control	4	1.26	8	11.5	0.0225	0.014	0.0085	15.0192
Control	4	1.23	7.1	12.4	0.0172	0.0088	0.007	14.1456
Control	4	1.29	8.1	11.6	0.0408	0.0065	0.0042	23.9232
Control	4	1.22	7.5	7.3	0.0295	0.0114	0.0099	17.6064
Control	4	0.79	5	5.5	0.0102	0.0035	0.0036	8.5344
BactoRacine-B	1	1.39	6.6	7.2	0.0293	0.012	0.0058	21.4704
BactoRacine-B	1	1.52	0	7.7	0.0413	0.0127	0.0082	28.6608
BactoRacine-B	1	1.24	7.1	9	0.0339	0.0145	0.0077	23.7888
BactoRacine-B	1	1.35	7.1	7.3	0.0311	0.013	0.0076	18.2112
BactoRacine-B	1	1.01	8.1	10.4	0.024	0.0089	0.0058	17.8752
BactoRacine-B	1	1.41	7	3.5	0.0398	0.0089	0.0047	26.208
BactoRacine-B	1	1.28	8.2	7.7	0.0326	0.0176	0.0107	20.7984
BactoRacine-B	1	1.35	8.5	11.5	0.034	0.0142	0.0094	22.1088
BactoRacine-B	1	1.46	3	13	0.0291	0.0145	0.0095	18.984
BactoRacine-B	1	1.15	7.2	7.3	0.0195	0.0148	0.0083	14.8512
BactoRacine-B	2	1.11	8.2	9.4	0.0162	0.0045	0.0057	12.6
BactoRacine-B	2	1.24	6.4	6.4	0.0222	0.0109	0.0059	16.296
BactoRacine-B	2	1.37	8.2	8.5	0.0315	0.0149	0.0117	20.328
BactoRacine-B	2	1.5	8.2	7.2	0.0283	0.0103	0.0075	19.7232
BactoRacine-B	2	1.3	7.7	9.3	0.0271	0.0103	0.007	17.9424
BactoRacine-B	2	1.07	5.5	6.5	0.0258	0.0107	0.0056	17.2704
BactoRacine-B	2	1.16	8.6	8.5	0.0224	0.0096	0.0069	15.9936
BactoRacine-B	2	1.11	7	7.2	0.0183	0.0102	0.0057	16.128
BactoRacine-B	2	1.47	8.5	6.7	0.0186	0.0109	0.0083	15.0192
BactoRacine-B	2	1.11	8.7	7.3	0.0205	0.0115	0.007	16.3296
BactoRacine-B	3	1.32	9.2	8	0.0428	0.0195	0.0102	28.1232
BactoRacine-B	3	1.06	9.1	8.5	0.0282	0.0108	0.0058	21.168
BactoRacine-B	3	1.43	7.8	6	0.0265	0.0118	0.0084	20.0928
BactoRacine-B	3	1.33	7.5	6.3	0.0224	0.0101	0.0056	16.6992
BactoRacine-B	3	1.27	7.7	7.1	0.0226	0.0103	0.0076	15.2544
BactoRacine-B	3	1.22	7.2	6.2	0.0134	0.007	0.0048	13.776
BactoRacine-B	3	1.31	7.5	12	0.0213	0.0082	0.0078	13.4064
BactoRacine-B	3	0.78	5.3	5.8	0.0125	0.0053	0.0013	7.9632
BactoRacine-B	3	1.06	4.7	8.3	0.0208	0.0045	0.0054	14.952
BactoRacine-B	3	1.2	7	12.5	0.0201	0.0092	0.0055	14.448
BactoRacine-B	4	1.2	8.5	8.6	0.0311	0.0132	0.0085	19.0848
BactoRacine-B	4	1.52	8	8.6	0.0353	0.0138	0.0109	21.4032
BactoRacine-B	4	1.39	5.3	6.4	0.0253	0.0077	0.007	16.7664
BactoRacine-B	4	1.09	8.2	14	0.033	0.0123	0.0093	19.0512
BactoRacine-B	4	1.26	7.2	7	0.022	0.0079	0.0051	15.5568
BactoRacine-B	4	1.21	8.6	7.3	0.0242	0.0111	0.0048	18.2784
BactoRacine-B	4	0.72	5.2	6	0.0128	0.0091	0.0038	9.2736
BactoRacine-B	4	1.22	7.7	7.2	0.0269	0.0094	0.005	16.296
BactoRacine-B	4	0.86	6.2	11	0.0258	0.0091	0.0094	16.5984
BactoRacine-B	4	1.57	7	5	0.0205	0.0078	0.0032	15.792
F-BC26	1	1.11	10.4	6.5	0.0315	0.0131	0.0088	18.5472
F-BC26	1	1.55	10.7	7.8	0.0361	0.0163	0.0109	24.1248
F-BC26	1	1.45	9.5	14.5	0.0422	0.0154	0.0108	27.1824
F-BC26	1	1.23	9.7	7.6	0.0251	0.0107	0.0045	16.5312
F-BC26	1	1.41	11	9	0.0452	0.0185	0.0136	29.1312
F-BC26	1	1.37	11.1	9.3	0.0322	0.0171	0.0114	23.5536
F-BC26	1	1.48	10.4	7.2	0.0418	0.0173	0.0097	27.1824
F-BC26	1	1.57	9.4	7.4	0.0395	0.0156	0.0103	26.1744
F-BC26	1	1.21	10.5	9	0.0309	0.0154	0.0117	23.5536
F-BC26	1	1.61	10.2	7.4	0.0302	0.0112	0.0096	21.2352
F-BC26	2	1.42	10.6	10.5	0.0332	0.0149	0.0103	23.8224
F-BC26	2	1.35	11.1	14.5	0.0326	0.0161	0.0117	22.3776
F-BC26	2	1.5	10.2	8.5	0.0269	0.0109	0.0061	21.7728
F-BC26	2	1.38	10.3	7.1	0.0359	0.0146	0.0081	22.2096
F-BC26	2	1.28	9.6	10.5	0.0272	0.0106	0.0088	19.1184
F-BC26	2	1.2	9.8	9	0.0245	0.0114	0.0063	17.1696
F-BC26	2	1.39	10.2	8.5	0.0328	0.0141	0.0114	22.4448
F-BC26	2	1.42	10.2	9.2	0.0381	0.0161	0.0086	24.024
F-BC26	2	1.33	10.3	7.5	0.0345	0.015	0.0077	26.6784
F-BC26	2	1.11	9.5	8	0.0268	0.0094	0.0068	16.1952
F-BC26	3	1.31	9.5	10.5	0.0373	0.0156	0.0088	24.36
F-BC26	3	1.42	9.6	7	0.0394	0.0136	0.0081	26.5776
F-BC26	3	1.27	10.2	8	0.0275	0.0132	0.0084	23.3184
F-BC26	3	1.36	9.5	14.3	0.0347	0.0137	0.0107	23.688
F-BC26	3	1.26	9	7.5	0.0331	0.0126	0.0095	21.2352
F-BC26	3	1.28	10.6	7.6	0.0366	0.0135	0.0088	25.4688
F-BC26	3	1.49	8.5	6.5	0.0301	0.0122	0.01	19.2192
F-BC26	3	1.2	8.7	13	0.0153	0.0068	0.0077	15.3888
F-BC26	3	1.13	9.1	7	0.0256	0.0101	0.0098	18.312
F-BC26	3	1.1	8.2	7	0.0203	0.0095	0.0078	14.5488
F-BC26	4	1.38	9.1	8.5	0.0378	0.0133	0.0116	27.0144
F-BC26	4	1.22	9.5	6.5	0.03	0.0125	0.0083	18.0096
F-BC26	4	1.29	10.5	7.2	0.0366	0.0133	0.012	24.528
F-BC26	4	1.37	9.4	12	0.0325	0.0138	0.0106	21.4704
F-BC26	4	1.26	10.2	7.5	0.0392	0.0164	0.0128	25.1664
F-BC26	4	1.3	9.7	7.5	0.0398	0.0126	0.0104	22.0752
F-BC26	4	1.49	8.5	8	0.0324	0.0137	0.0107	25.6032
F-BC26	4	1.26	9.2	13.6	0.0244	0.0115	0.0065	20.328
F-BC26	4	1.2	9.1	7.4	0.0338	0.0117	0.0105	21.8064
F-BC26	4	1.29	9.2	8	0.0322	0.0125	0.0119	21.6048
F-BC08	1	1.15	10	8.5	0.0376	0.0153	0.0097	22.2432
F-BC08	1	1.33	9	7.5	0.0418	0.0133	0.0078	26.208
F-BC08	1	1.11	8.5	8.6	0.0203	0.009	0.0069	13.3392
F-BC08	1	1.2	8.5	7.6	0.02	0.0092	0.0067	14.2464
F-BC08	1	1.15	8.7	8.3	0.027	0.0122	0.0091	18.9168
F-BC08	1	1.4	9	11	0.0278	0.0124	0.0087	20.0592
F-BC08	1	1.35	9.1	7.5	0.0271	0.0103	0.008	19.4208
F-BC08	1	1.11	8.6	7	0.0305	0.0115	0.0072	21
F-BC08	1	1.25	8	7.2	0.027	0.0095	0.0065	17.64
F-BC08	1	1.03	9.1	6.7	0.0226	0.0117	0.0088	18.8832
F-BC08	2	1.35	8.5	10.5	0.0287	0.0109	0.0081	19.5888
F-BC08	2	1.13	7.9	6.3	0.0203	0.0074	0.0062	12.6
F-BC08	2	1.41	8	7.2	0.022	0.079	0.0078	13.7424
F-BC08	2	1.11	8	12.5	0.0201	0.0131	0.0081	21.8064
F-BC08	2	1.3	10	6.5	0.0321	0.0081	0.0085	0
F-BC08	2	1.47	10.2	8.5	0.0334	0.0145	0.0097	23.4192
F-BC08	2	1.16	7.5	6.5	0.0206	0.0077	0.0056	13.7424
F-BC08	2	1.28	9	6	0.0323	0.0119	0.0106	20.496
F-BC08	2	1.31	7.2	7.4	0.0232	0.0086	0.0085	16.7328
F-BC08	2	1.28	9.4	9	0.0259	0.0091	0.009	19.1184
F-BC08	3	1.26	8.5	11.4	0.0266	0.0129	0.0093	18.6816
F-BC08	3	1.09	8.5	7	0.0193	0.0106	0.0088	15.288
F-BC08	3	1.32	8.1	10.2	0.0281	0.0078	0.0043	19.3536
F-BC08	3	1.39	9	14.5	0.0256	0.0117	0.0085	16.0272
F-BC08	3	1.28	8.9	12	0.0159	0.0106	0.0072	13.5744
F-BC08	3	1.16	7	5.6	0.046	0.0068	0.0046	27.6192
F-BC08	3	1.28	9.3	9.3	0.0225	0.0156	0.0105	15.5232
F-BC08	3	1.21	8	7.5	0.0286	0.0081	0.006	21.2352
F-BC08	3	1.23	8.5	6.5	0.0164	0.0128	0.0094	14.0784
F-BC08	3	1.43	9.1	5.5	0.0306	0.0081	0.0048	21.2016
F-BC08	4	1.49	9.1	7.5	0.0364	0.0144	0.0125	23.2176
F-BC08	4	1.07	6	6.4	0.0245	0.0084	0.0096	19.1184
F-BC08	4	1.12	8.2	8.3	0.0182	0.0073	0.0053	11.8608
F-BC08	4	1.34	9.3	7.3	0.0285	0.0117	0.0096	19.6224
F-BC08	4	1.45	9.3	8	0.0217	0.0062	0.0063	15.7248
F-BC08	4	1.25	9	5.5	0.034	0.0123	0.0091	23.2176
F-BC08	4	1.25	8.7	7.5	0.0301	0.01	0.0075	20.7648
F-BC08	4	1.32	8	6.5	0.0156	0.0066	0.0044	11.76
F-BC08	4	1.17	9.5	8.5	0.0308	0.013	0.0078	20.5632
F-BC08	4	1.35	8.4	8.5	0.0299	0.0138	0.009	20.0928
F-BT24	1	1.29	10.5	7.5	0.0354	0.0126	0.0104	24.6288
F-BT24	1	1.11	10.2	12	0.0225	0.0093	0.0068	15.8928
F-BT24	1	1.49	10.3	7.3	0.046	0.0205	0.0119	30.3408
F-BT24	1	1.43	9.5	12.2	0.0309	0.0139	0.0068	23.6544
F-BT24	1	1.43	9.5	9	0.0347	0.0115	0.004	23.6544
F-BT24	1	1.44	9	10.7	0.03	0.0116	0.0092	19.0848
F-BT24	1	1.67	9.6	8	0.0376	0.0154	0.0118	22.9488
F-BT24	1	1.66	10.2	9.4	0.0492	0.0203	0.0151	30.7104
F-BT24	1	1.46	9.7	9.4	0.0389	0.0162	0.0125	24.5616
F-BT24	1	1.34	8.5	12.3	0.0306	0.0112	0.0093	20.0928
F-BT24	2	1.32	8.6	8	0.0302	0.0088	0.0094	20.2608
F-BT24	2	1.65	11	10.7	0.0267	0.0162	0.0153	19.5888
F-BT24	2	1.3	10.5	13	0.0447	0.0127	0.0095	29.2656
F-BT24	2	1.62	9.6	9	0.0344	0.0157	0.0108	22.7136
F-BT24	2	1.57	9.3	6.5	0.0408	0.0145	0.0095	26.8464
F-BT24	2	1.76	9.7	9	0.0336	0.0162	0.0108	23.6208
F-BT24	2	1.41	10.2	7.6	0.0365	0.0156	0.0087	20.9664
F-BT24	2	1.32	9.6	11.2	0.0371	0.0134	0.0116	22.6128
F-BT24	2	1.53	10.6	8.7	0.0433	0.0144	0.0085	28.728
F-BT24	2	1.43	9.4	8.4	0.0338			20.5968
F-BT24	3	1.53	9.3	6	0.0455	0.0156	0.0117	27.5856
F-BT24	3	1.33	8.6	9.3	0.0356	0.0172	0.0148	25.3344
F-BT24	3	1.3	8	9.4	0.0278	0.0087	0.0085	19.3536
F-BT24	3	1.23	8.3	11.2	0.0363	0.0123	0.0065	17.3376
F-BT24	3	1.48	9.1	9.3	0.0337	0.0102	0.0106	20.9664
F-BT24	3	1.57	9.6	13	0.0336	0.0154	0.0105	23.0496
F-BT24	3	1.25	9.2	7	0.0374	0.0119	0.0075	19.5888
F-BT24	3	1.54	9.3	11	0.0472	0.0168	0.0144	26.3088
F-BT24	3	1.57	9.6	11.5	0.0286	0.0133	0.0098	17.5392
F-BT24	3	1.22	10.2	8.1	0.0336	0.0129	0.0094	22.4448
F-BT24	4	1.16	9.6	11.4	0.0277	0.013	0.0096	19.0176
F-BT24	4	1.49	10.2	7.3	0.0395	0.0145	0.0086	24.1584
F-BT24	4	1.59	9.4	7.2	0.0401	0.0156	0.0095	26.8128
F-BT24	4	1.36	9.6	13.1	0.0359	0.0131	0.0161	22.9824
F-BT24	4	1.84	9.7	8.5	0.0356	0.0148	0.0105	22.512
F-BT24	4	1.34	9.4	8	0.0239	0.0095	0.0069	16.464
F-BT24	4	1.28	8.7	11.5	0.0362	0.0118	0.009	22.8144
F-BT24	4	1.16	9	12.5	0.0321	0.0106	0.0107	20.7984
F-BT24	4	1.56	9.2	7.5	0.0331	0.0127	0.0074	20.328
F-BT24	4	1.81	9.1	7.2	0.0423	0.0155	0.0109	24.5952

## Sheet: Table 5.
Treatment	Rep	NBF (plant-1)	NL (plant-1)	DS (mm)	PH(cm)	PS Hoja	LDW (g)	RDW (g)	LA (cm2 plant-1)	RL (cm)	Chla (mg/g.gfw-1)	Chlb (mg/g.gfw-1)	Carotenoids (mg/g.gfw-1)
Control	1	13	44	4.45	32	1.746	1.8329	0.3705	393.747	18	1.13588	0.485998	0.647291
Control	2	14	42	4.65	35	2.0009	2.3339	0.5027	476.524	19	1.0958	0.710446	0.623499
Control	3	16	45	4.72	33	2.011	2.21	0.489	402.535	18.5	0.975	0.6565	0.6342
Control	4	16	48	4.21	31	2.0501	2.299	0.456	395.84	18	0.880896	0.311008	0.578301
BactoRacine	1	27	60	5.43	47	3.247	3.6086	1.0818	715.584	25	1.18895	0.432261	0.529984
BactoRacine	2	25	62	5.08	54	3.1278	4.3616	1.0593	735.719	21	0.910882	0.313833	0.576486
BactoRacine	3	43	72	5.85	48	3.6907	4.2615	1.1823	981.811	19.5	0.813516	0.292473	0.345838
BactoRacine	4	23	65	5.42	48	3.2696	3.8827	1.1635	751.38	20	0.752472	0.241731	0.468192
F-BT24	1	35	66	5.37	50	3.9662	4.3677	1.0902	874.106	25	0.833877	0.281808	0.460431
F-BT24	2	22	55	5.55	48	2.6708	3.6591	0.6454	606.601	24.5	0.83054	0.29912	0.607542
F-BT24	3	42	65	4.96	45	2.1156	3.6016	0.7705	682.985	21	1.29171	0.767861	0.647322
F-BT24	4	34	65	5.54	57	3.4282	4.1415	1.554	822.011	25.5	1.28964	0.950848	0.647318
F-BC26	1	57	79	6.07	52	4.1213	4.4485	1.3051	942.5	19	1.02432	0.401426	0.571686
F-BC26	2	27	75	5.34	45	3.0554	3.7815	1.1992	760.328	28	1.28932	0.811342	0.6378
F-BC26	3	26	51	5.25	43	3.304	3.5678	1.1289	736.358	23	1.17726	0.430246	0.561992
F-BC26	4	32	55	5.85	43	2.6114	3.546	0.9365	645.272	21	1.16534	0.48532	0.57292
F-BC08	1	23	53	5.15	46	3.1783	3.4581	0.7552	684.903	24	1.20784	0.498092	0.626943
F-BC08	2	36	73	5.21	32	2.8738	4.1542	1.1408	738.276	21	1.28792	1.07525	0.637024
F-BC08	3	34	66	5.5	44	3.2816	2.6755	0.7589	783.02	21	1.29039	0.760815	0.630857
F-BC08	4	26	54	5.46	49	2.9259	3.7959	0.8538	685.542	22	1.30505	0.965748	0.660313

## Sheet: Table 6.
Treatment	Rep	Log10 UFC/cm2)
X. euvesicatoria XP47	1	5.89646
X. euvesicatoria XP47	2	5.92864
X. euvesicatoria XP47	3	5.95861
X. euvesicatoria XP47	4	5.92864
Serenade	1	5.56067
Serenade	2	5.38458
Serenade	3	5.62761
Serenade	4	5.56067
Fitofort	1	5.08355
Fitofort	2	5.08355
Fitofort	3	5.25964
Fitofort	4	5.62761
Anglosan CL	1	0
Anglosan CL	2	0
Anglosan CL	3	0
Anglosan CL	4	0
F-BC26	1	5.8617
F-BC26	2	5.89646
F-BC26	3	5.89646
F-BC26	4	5.73676
F-BT24	1	5.48149
F-BT24	2	5.62761
F-BT24	3	5.48149
F-BT24	4	5.08355
F-BC08	1	5.82391
F-BC08	2	5.73676
F-BC08	3	5.8617
F-BC08	4	5.62761

## Sheet: Fig. 2
Treatment	Rep	Disease Inhibition (%) Bacterial spot (Xanthomona euvesicatoria Xp47)
Serenade ®	1	46.545
Serenade ®	1	41.947
Serenade ®	2	59.404
Serenade ®	2	33.351
Serenade ®	3	42.67
Serenade ®	3	39.564
Serenade ®	4	45.394
Serenade ®	4	52.33
Serenade ®	5	48.649
Serenade ®	5	42.609
Fitofort ®	1	50.5
Fitofort ®	1	63.809
Fitofort ®	2	52.34
Fitofort ®	2	68.362
Fitofort ®	3	51.915
Fitofort ®	3	62.766
Fitofort ®	4	48.298
Fitofort ®	4	63.83
Fitofort ®	5	83.191
Fitofort ®	5	67.255
F-BC26	1	45.585
F-BC26	1	47.149
F-BC26	2	38.596
F-BC26	2	33.191
F-BC26	3	44.245
F-BC26	3	41.117
F-BC26	4	37.128
F-BC26	4	35.106
F-BC26	5	35.319
F-BC26	5	40.638
F-BT24	1	38.511
F-BT24	1	44.255
F-BT24	2	43.191
F-BT24	2	42.66
F-BT24	3	47.34
F-BT24	3	48.585
F-BT24	4	44.574
F-BT24	4	43.83
F-BT24	5	55.67
F-BT24	5	43.436
F-BC08	1	54.362
F-BC08	1	52.489
F-BC08	2	37.096
F-BC08	2	38.723
F-BC08	3	53.191
F-BC08	3	58.511
F-BC08	4	49.894
F-BC08	4	51.532
F-BC08	5	49.043
F-BC08	5	42.34
